# Supplementary material for: Preparation and Properties of PETG Filament Modified with a Metallic Additive
Source: Materials (Basel). 2025 Mar 7;18(6):1203. doi: 10.3390/ma18061203 (PMC11943503; doi:10.3390/ma18061203)
Supplement: Supplementary file 1 [file materials-18-01203-s001.zip]

Archive with 1 entries (1 files):
- materials-3458191-supplementary.pdf
